# Supplementary material for: Time-scale analysis of the long-term variability of human gut microbiota characteristics in Chinese individuals
Source: Commun Biol. 2022 Dec 23;5:1414. doi: 10.1038/s42003-022-04359-9 (PMC9789056; doi:10.1038/s42003-022-04359-9)
Supplement: Supplementary file 3 — Supplemental Data 1 [file 42003_2022_4359_MOESM3_ESM.xlsx]

## Sheet: Sheet1
Sample	People	Time	Date	Sequences	Phylum	Genus	Species	OTU	ASV
		point
P1T05	P1	T05	03/2017	69043	11	145	18	3317	62
P1T07	P1	T07	05/2017	54271	10	103	14	2577	50
P1T08	P1	T08	06/2017	52195	10	116	16	2598	141
P1T09	P1	T09	07/2017	55291	10	136	16	2861	161
P1T10	P1	T10	08/2017	36472	9	98	18	1731	1032
P1T11	P1	T11	09/2017	38693	8	94	17	1863	1254
P1T12	P1	T12	10/2017	38079	8	91	14	1849	1237
P1T13	P1	T13	11/2017	40835	9	76	16	1852	1871
P1T15	P1	T15	01/2018	63428	11	102	15	2564	224
P1T16	P1	T16	03/2018	138153	9	106	16	2890	314
P1T17	P1	T17	04/2018	228119	11	123	18	3686	328
P1T18	P1	T18	05/2018	234047	11	127	18	3530	319
P1T19	P1	T19	06/2018	105071	10	124	15	3399	202
P1T20	P1	T20	07/2018	227160	12	160	17	3698	964
P1T21	P1	T21	08/2018	300644	11	197	19	4946	694
P1T22	P1	T22	09/2018	200760	14	173	18	4092	887
P1T23	P1	T23	10/2018	266679	11	126	17	3618	342
P1T24	P1	T24	11/2018	139261	14	170	18	3547	396
P1T25	P1	T25	01/2019	259907	12	176	19	4370	669
P1T26	P1	T26	02/2019	309529	12	214	17	5140	668
P1T27	P1	T27	03/2019	291667	11	160	15	4795	589
P1T28	P1	T28	04/2019	177383	10	164	17	3889	455
P1T29	P1	T29	05/2019	160415	9	123	17	2511	345
P1T30	P1	T30	06/2019	250813	11	188	18	4344	486
P1T31	P1	T31	07/2019	30934	12	143	16	2488	67
P1T32	P1	T32	08/2019	229466	24	218	14	1688	72
P1T33	P1	T33	09/2019	49911	11	204	16	3015	84
P1T34	P1	T34	12/2019	509047	23	249	17	5065	337
P1T35	P1	T35	01/2020	56856	14	157	16	3394	127
P1T36	P1	T36	04/2020	40828	15	174	15	2960	117
P1T37	P1	T37	05/2020	250056	23	223	17	3405	247
P2T12	P2	T12	10/2017	62591	14	79	15	1402	824
P2T13	P2	T13	11/2017	39977	11	80	14	1273	630
P2T14	P2	T14	12/2017	30523	6	50	10	666	188
P2T15	P2	T15	01/2018	39136	9	79	18	1537	974
P2T16	P2	T16	03/2018	94234	12	128	18	2284	229
P2T17	P2	T17	04/2018	179091	12	142	20	3238	250
P2T18	P2	T18	05/2018	257491	13	153	19	3028	274
P2T20	P2	T20	07/2018	161226	12	184	18	3566	442
P2T21	P2	T21	08/2018	320128	14	202	20	4358	452
P2T23	P2	T23	10/2018	162970	11	141	20	2999	341
P2T24	P2	T24	11/2018	232409	16	182	19	3558	412
P2T25	P2	T25	01/2019	285691	14	163	19	3572	429
P2T26	P2	T26	02/2019	174461	14	161	17	2721	378
P2T27	P2	T27	03/2019	243575	13	130	17	3444	383
P2T28	P2	T28	04/2019	169493	12	120	16	2883	408
P2T29	P2	T29	05/2019	307802	11	132	18	2954	254
P2T30	P2	T30	06/2019	185362	9	152	17	3412	331
P2T31	P2	T31	07/2019	41807	13	168	19	2400	125
P2T32	P2	T32	08/2019	39331	11	127	16	1853	84
P2T34	P2	T34	12/2019	40746	13	138	15	1878	97
P2T37	P2	T37	05/2020	79997	14	213	12	1961	89
P3T01	P3	T01	10/2016	221243	15	219	20	4679	350
P3T02	P3	T02	11/2016	248057	13	173	17	5083	315
P3T07	P3	T07	05/2017	59307	9	115	18	2885	38
P3T08	P3	T08	06/2017	58968	8	99	18	2474	127
P3T10	P3	T10	08/2017	43053	9	100	17	1656	855
P3T12	P3	T12	10/2017	52445	7	71	16	1558	802
P3T13	P3	T13	11/2017	44180	8	78	17	1437	1105
P3T14	P3	T14	12/2017	46416	10	93	19	1924	1311
P3T17	P3	T17	04/2018	129441	20	174	16	1970	169
P3T18	P3	T18	05/2018	162042	10	131	19	3155	301
P3T19	P3	T19	06/2018	94462	9	122	16	2654	184
P3T21	P3	T21	08/2018	178163	8	171	19	3555	475
P3T23	P3	T23	10/2018	171724	12	165	20	3118	369
P3T24	P3	T24	11/2018	169303	12	168	20	3674	440
P3T28	P3	T28	04/2019	198241	9	157	20	3323	411
P4T01	P4	T01	10/2016	160292	9	153	17	4008	240
P4T03	P4	T03	12/2016	292259	9	133	16	4739	304
P4T04	P4	T04	02/2017	56805	10	95	15	2779	55
P4T05	P4	T05	03/2017	54976	12	122	16	2424	48
P4T07	P4	T07	05/2017	42668	10	113	14	2535	55
P4T08	P4	T08	06/2017	58970	7	106	14	1544	76
P4T09	P4	T09	07/2017	36649	7	101	16	1421	71
P4T10	P4	T10	08/2017	40638	6	67	17	1097	550
P4T11	P4	T11	09/2017	46522	9	74	18	1574	908
P4T13	P4	T13	11/2017	42379	11	85	17	1615	1190
P4T14	P4	T14	12/2017	76194	13	97	17	2130	1274
P4T16	P4	T16	03/2018	63228	10	103	15	1995	210
P4T17	P4	T17	04/2018	70307	8	97	15	2329	221
P4T18	P4	T18	05/2018	176048	9	171	20	3220	298
P4T19	P4	T19	06/2018	90199	11	127	18	3316	205
P4T21	P4	T21	08/2018	236449	10	153	20	4121	467
P4T25	P4	T25	01/2019	222666	12	144	18	2729	325
P4T26	P4	T26	02/2019	242099	12	164	19	3323	414
P4T27	P4	T27	03/2019	235332	11	142	17	3027	297
P4T28	P4	T28	04/2019	208343	10	127	19	2967	408
P4T29	P4	T29	05/2019	200772	10	126	18	3011	401
P4T30	P4	T30	06/2019	37743	11	143	16	1939	100
P4T32	P4	T32	08/2019	48762	7	123	16	1613	55
P4T33	P4	T33	09/2019	223345	19	211	17	3706	177
P4T34	P4	T34	12/2019	51748	17	131	17	2579	126
P4T35	P4	T35	01/2020	51506	15	182	15	2350	130
P4T37	P4	T37	05/2020	47124	13	169	14	1957	105
P5T01	P5	T01	10/2016	247549	9	116	16	3207	184
P5T02	P5	T02	11/2016	222179	9	104	10	3118	187
P5T03	P5	T03	12/2016	251387	7	98	12	3346	199
P5T04	P5	T04	02/2017	51974	9	81	11	2001	30
P5T05	P5	T05	03/2017	79166	14	77	12	1545	29
P5T06	P5	T06	04/2017	107769	8	102	14	2316	103
P5T07	P5	T07	05/2017	86380	9	103	13	2253	40
P5T08	P5	T08	06/2017	68109	9	83	12	2220	101
P5T09	P5	T09	07/2017	36291	5	68	11	933	48
P5T10	P5	T10	08/2017	41379	9	109	13	1263	521
P5T11	P5	T11	09/2017	49721	9	67	13	1075	393
P5T12	P5	T12	10/2017	44215	5	76	17	1358	594
P5T13	P5	T13	11/2017	35585	5	48	13	1006	97
P5T14	P5	T14	12/2017	52070	10	91	13	1461	592
P5T15	P5	T15	01/2018	44713	7	70	11	920	359
P5T16	P5	T16	03/2018	87221	14	132	12	1975	216
P5T18	P5	T18	05/2018	121713	9	117	13	2497	239
P5T19	P5	T19	06/2018	92112	9	125	15	2469	156
P5T21	P5	T21	08/2018	289435	10	168	16	3295	323
P5T22	P5	T22	09/2018	234560	13	153	15	2686	437
P5T23	P5	T23	10/2018	143830	10	124	16	2725	276
P5T24	P5	T24	11/2018	231952	12	142	16	2835	271
P5T25	P5	T25	01/2019	246820	12	137	16	3009	430
P5T26	P5	T26	02/2019	238897	10	148	15	2884	395
P5T27	P5	T27	03/2019	320696	8	174	13	3831	449
P5T28	P5	T28	04/2019	155857	9	142	14	3055	283
P5T29	P5	T29	05/2019	169039	9	157	15	3224	275
P5T30	P5	T30	06/2019	149455	10	130	13	3125	227
P5T31	P5	T31	07/2019	100724	10	198	16	2744	116
P5T37	P5	T37	05/2020	43252	8	127	13	1969	104
P6T01	P6	T01	10/2016	242581	12	181	16	4546	311
P6T02	P6	T02	11/2016	219029	11	152	15	4112	262
P6T03	P6	T03	12/2016	185948	6	105	13	3656	244
P6T04	P6	T04	02/2017	53041	10	100	16	2473	35
P6T05	P6	T05	03/2017	91084	9	121	17	2816	57
P6T06	P6	T06	04/2017	97829	8	110	17	2102	205
P6T07	P6	T07	05/2017	68211	9	119	17	2750	44
P6T08	P6	T08	06/2017	58115	8	98	16	2817	122
P6T09	P6	T09	07/2017	71095	10	142	17	2725	150
P6T10	P6	T10	08/2017	43724	11	94	18	1677	1221
P6T11	P6	T11	09/2017	30404	5	78	15	1418	1039
P6T12	P6	T12	10/2017	42353	6	54	12	1056	318
P6T13	P6	T13	11/2017	47095	13	98	15	1703	1126
P6T14	P6	T14	12/2017	770821	15	164	15	3636	3378
P6T15	P6	T15	01/2018	36262	9	75	16	1396	943
P6T16	P6	T16	03/2018	135731	8	110	15	2340	256
P6T17	P6	T17	04/2018	150518	12	132	15	3233	257
P6T18	P6	T18	05/2018	148769	11	145	16	2817	232
P6T19	P6	T19	06/2018	78758	5	101	16	2675	154
P6T20	P6	T20	07/2018	377822	11	208	19	5026	838
P6T21	P6	T21	08/2018	258811	11	189	18	3680	819
P6T22	P6	T22	09/2018	153041	10	178	17	3564	416
P6T23	P6	T23	10/2018	281198	10	179	18	4247	489
P6T24	P6	T24	11/2018	243198	10	169	16	4197	472
P6T30	P6	T30	06/2019	50814	12	157	13	1796	89
P6T32	P6	T32	08/2019	37193	16	168	17	1910	98
P6T34	P6	T34	12/2019	58078	12	141	19	2405	118
P6T35	P6	T35	01/2020	45751	13	163	18	2537	116
P6T37	P6	T37	05/2020	63467	14	150	18	2371	90
P7T04	P7	T04	02/2017	72867	9	102	16	2773	40
P7T05	P7	T05	03/2017	72046	9	100	17	2470	51
P7T06	P7	T06	04/2017	105514	13	131	18	2950	217
P7T07	P7	T07	05/2017	55802	9	103	16	2571	45
P7T08	P7	T08	06/2017	31755	7	82	15	1687	86
P7T09	P7	T09	07/2017	59202	7	119	15	2071	122
P7T10	P7	T10	08/2017	35069	11	77	14	1463	520
P7T11	P7	T11	09/2017	56071	12	82	16	1695	956
P7T15	P7	T15	01/2018	48326	9	82	14	1041	663
P7T16	P7	T16	03/2018	175114	12	151	18	3066	315
P7T20	P7	T20	07/2018	353910	12	196	19	3989	694
P7T21	P7	T21	08/2018	224798	14	149	20	3317	735
P7T22	P7	T22	09/2018	186921	12	145	20	3542	308
P7T23	P7	T23	10/2018	227060	10	146	19	3890	452
P7T30	P7	T30	06/2019	377247	11	175	16	2083	428
P7T31	P7	T31	07/2019	67880	10	210	16	1955	104
P7T34	P7	T34	12/2019	89590	12	195	16	2008	82
P7T36	P7	T36	04/2020	57494	18	168	11	1135	91
